# Supplementary material for: Design and Fabrication of Pneumatically Actuated Valveless Pumps
Source: Micromachines (Basel). 2021 Dec 23;13(1):16. doi: 10.3390/mi13010016 (PMC8780249; doi:10.3390/mi13010016)
Supplement: Supplementary file 1 [file micromachines-13-00016-s001.zip]

Archive with 3 entries (3 files):
- supplementary document S1.pdf
- supplementary video S2.wmv
- supplementary video S3.wmv
